# Supplementary material for: Distinct and targetable role of calcium-sensing receptor in leukaemia
Source: Nat Commun. 2023 Oct 6;14:6242. doi: 10.1038/s41467-023-41770-0 (PMC10558580; doi:10.1038/s41467-023-41770-0)
Supplement: Supplementary file 3 — Source Data [file 41467_2023_41770_MOESM3_ESM.xlsx]

## Sheet: Figure 1c
Figure 1c
Distance to the bone	GFP intensity
76.2974	11614.1
67.3587	32380.6
61.9975	32101.5
36.7131	29371
29.396	50274
39.1475	24940
42.505	25441.4
51.0323	21453.1
38.1849	23617
15.1574	34613
8.84912	32444.8
16.6342	30352
42.5817	16711.1
24.7934	32799.1
8.31442	34694.2
6.3427	27242.9
32.3198	30163.2
72.6277	23170.8
13.6318	22397.5
8.23798	24161.1
35.9987	22486.4
17.148	70846.6
61.4387	17854.3
29.3162	18266.6
29.4754	19850.6
74.7969	15650.8
47.8379	20850.9
29.2031	72480.9
16.8325	22305
31.1318	13935
4.97537	33505.2
40.4012	15262.1
46.9863	19498.8
40.599	15795

## Sheet: Figure 1d
Figure 1d
Empty vector	CML	AML	B-ALL
0.405	0.32	0.403	0.266
0.361	0.31	0.377	0.236
0.228	0.266	0.629	0.285
0.243	0.418	0.602	0.239
0.325	0.325	0.66	0.34

## Sheet: Figure 1e
Figure 1e
non AML	AML
2.72405	3.73076
2.78258	4.01561
0.49796	5.39301
2.62845	5.31497
1.66856	3.18448
	3.86343
	2.55236

## Sheet: Figure 2a
Figure 2a
THP1	K562	Nalm-6	Kasumi
97.7	32.2	73.7	61.2
97.6	43.4	69.1	59.1
98.5	44.4	71.5	54.6
98.4	57.9
97.9	66.2
97.8	64.7
98.4
98.8

## Sheet: Figure 2b
Figure 2b

## Sheet: Figure 2c
Figure 2c
THP1
0 mM CaCl2	0.5 mM CaCl2	1 mM CaCl2	2.5 mM CaCl2	5 mM CaCl2	7.5 mM CaCl2
1	1.01258	1.3204	1.44667	1.91499	2.41401
1	1.80608	1.82076	1.54207	3.3247	3.09342
1	1.03193	2.34223	2.21793	3.18985	3.15206

## Sheet: Figure 2d
Figure 2d

## Sheet: Figure 2e
Figure 2e
K562
0 mM CaCl2	0.5 mM CaCl2	1 mM CaCl2	2.5 mM CaCl2	5 mM CaCl2	7.5 mM CaCl2
1	0.659651	0.485848	0.422435	0.242345	0.368859
1	1.25183	0.957839	1.36119	0.532218	0.376544
1	1.04472	0.783292	0.763458	0.69768	0.805976

## Sheet: Figure 2f
Figure 2f
THP1
Time (s)	0 mM CaCl2	0.5 mM CaCl2	1 mM CaCl2	1.5 mM CaCl2	5 mM CaCl2	7.5 mM CaCl2
0	0.42	0.43	0.46	0.48	0.47	0.47
2	0.42	0.43	0.46	0.47	0.47	0.46
4	0.43	0.43	0.45	0.48	0.47	0.46
6	0.43	0.43	0.45	0.48	0.47	0.46
8	0.43	0.43	0.45	0.48	0.47	0.45
10	0.43	0.43	0.45	0.47	0.47	0.45
12	0.44	0.43	0.44	0.47	0.46	0.44
14	0.44	0.43	0.44	0.46	0.47	0.44
16	0.44	0.43	0.44	0.46	0.46	0.44
18	0.43	0.43	0.45	0.46	0.46	0.44
20	0.43	0.43	0.45	0.46	0.46	0.44
22	0.43	0.43	0.45	0.46	0.46	0.44
24	0.44	0.43	0.45	0.45	0.46	0.44
26	0.43	0.42	0.46	0.46	0.46	0.45
28	0.43	0.42	0.46	0.46	0.46	0.44
30	0.44	0.42	0.46	0.46	0.46	0.45
32	0.44	0.42	0.46	0.45	0.46	0.44
34	0.44	0.42	0.45	0.45	0.46	0.44
36	0.44	0.42	0.45	0.45	0.46	0.45
38	0.44	0.42	0.45	0.45	0.46	0.45
40	0.44	0.42	0.45	0.45	0.46	0.45
42	0.44	0.42	0.45	0.45	0.45	0.44
44	0.44	0.42	0.45	0.45	0.46	0.44
46	0.44	0.42	0.45	0.46	0.45	0.44
48	0.44	0.42	0.45	0.46	0.45	0.44
50	0.43	0.43	0.45	0.46	0.45	0.45
52	0.43	0.43	0.45	0.46	0.45	0.44
54	0.43	0.43	0.49	0.47	0.53	0.51
56	0.43	0.46	0.53	0.53	0.63	0.58
58	0.43	0.48	0.58	0.58	0.77	0.71
60	0.43	0.53	0.63	0.68	0.92	0.84
62	0.43	0.56	0.68	0.78	1.03	0.92
64	0.42	0.59	0.73	0.85	1.13	1.01
66	0.43	0.63	0.79	0.92	1.15	1.04
68	0.42	0.64	0.81	0.94	1.17	1.07
70	0.43	0.66	0.83	0.96	1.18	1.08
72	0.43	0.67	0.86	0.98	1.19	1.09
74	0.43	0.68	0.88	0.99	1.2	1.1
76	0.42	0.7	0.9	1	1.21	1.11
78	0.43	0.72	0.91	1.02	1.22	1.13
80	0.43	0.73	0.93	1.03	1.23	1.14
82	0.43	0.74	0.95	1.04	1.24	1.16
84	0.43	0.75	0.97	1.05	1.25	1.17
86	0.42	0.76	0.98	1.07	1.27	1.17
88	0.42	0.76	1	1.09	1.28	1.18
90	0.43	0.77	1.01	1.1	1.29	1.2
92	0.43	0.78	1.03	1.12	1.31	1.21
94	0.42	0.79	1.04	1.13	1.32	1.22
96	0.43	0.8	1.05	1.15	1.32	1.22
98	0.43	0.8	1.06	1.16	1.34	1.23
100	0.43	0.82	1.07	1.17	1.34	1.25
102	0.43	0.84	1.08	1.19	1.36	1.27
104	0.42	0.85	1.1	1.2	1.38	1.27
106	0.42	0.86	1.11	1.21	1.38	1.28
108	0.42	0.88	1.13	1.23	1.4	1.28
110	0.42	0.89	1.14	1.23	1.41	1.29
112	0.42	0.9	1.16	1.24	1.42	1.32
114	0.43	0.92	1.17	1.24	1.44	1.32
116	0.43	0.92	1.17	1.24	1.44	1.32
118	0.43	0.93	1.18	1.24	1.44	1.33
120		0.94		1.23	1.47

## Sheet: Figure 2g
Figure 2g
K562
Time (s)	0 mM CaCl2	0.5 mM CaCl2	1 mM CaCl2	1.5 mM CaCl2	5 mM CaCl2	7.5 mM CaCl2
0	0.32	0.29	0.31	0.33	0.31	0.35
2	0.32	0.3	0.31	0.33	0.31	0.35
4	0.32	0.3	0.31	0.32	0.31	0.34
6	0.32	0.3	0.31	0.32	0.31	0.34
8	0.32	0.29	0.31	0.32	0.31	0.34
10	0.32	0.29	0.31	0.31	0.3	0.33
12	0.32	0.29	0.31	0.31	0.3	0.33
14	0.32	0.29	0.31	0.31	0.3	0.33
16	0.31	0.29	0.31	0.31	0.3	0.32
18	0.31	0.29	0.31	0.3	0.3	0.32
20	0.31	0.3	0.31	0.31	0.29	0.32
22	0.31	0.3	0.3	0.31	0.29	0.32
24	0.31	0.29	0.3	0.31	0.29	0.32
26	0.3	0.29	0.3	0.3	0.29	0.32
28	0.3	0.29	0.31	0.3	0.29	0.31
30	0.3	0.29	0.31	0.3	0.29	0.31
32	0.3	0.29	0.31	0.3	0.29	0.31
34	0.3	0.29	0.31	0.3	0.3	0.31
36	0.3	0.29	0.31	0.3	0.3	0.3
38	0.29	0.29	0.31	0.3	0.3	0.3
40	0.29	0.29	0.31	0.3	0.3	0.3
42	0.29	0.29	0.31	0.3	0.3	0.3
44	0.29	0.29	0.31	0.3	0.29	0.3
46	0.29	0.29	0.31	0.3	0.29	0.3
48	0.29	0.29	0.3	0.3	0.29	0.3
50	0.29	0.29	0.3	0.3	0.29	0.3
52	0.29	0.29	0.3	0.3	0.29	0.3
54	0.3	0.31	0.31	0.3	0.31	0.35
56	0.3	0.32	0.33	0.34	0.35	0.4
58	0.3	0.36	0.36	0.36	0.4	0.46
60	0.3	0.39	0.39	0.42	0.47	0.53
62	0.3	0.41	0.42	0.49	0.53	0.6
64	0.3	0.44	0.45	0.54	0.6	0.68
66	0.3	0.45	0.48	0.59	0.68	0.77
68	0.3	0.45	0.51	0.61	0.75	0.82
70	0.3	0.46	0.53	0.65	0.81	0.88
72	0.3	0.47	0.55	0.67	0.86	0.93
74	0.3	0.48	0.57	0.71	0.91	0.97
76	0.3	0.48	0.59	0.74	0.97	1.03
78	0.31	0.5	0.61	0.78	1.02	1.07
80	0.31	0.5	0.63	0.8	1.07	1.11
82	0.3	0.51	0.65	0.84	1.11	1.14
84	0.3	0.53	0.67	0.87	1.16	1.17
86	0.3	0.54	0.69	0.91	1.19	1.2
88	0.31	0.55	0.71	0.94	1.23	1.22
90	0.31	0.56	0.73	0.97	1.26	1.24
92	0.3	0.57	0.75	0.99	1.29	1.27
94	0.3	0.57	0.77	1.02	1.32	1.3
96	0.31	0.59	0.8	1.05	1.35	1.32
98	0.31	0.6	0.82	1.07	1.38	1.33
100	0.31	0.61	0.84	1.08	1.4	1.35
102	0.3	0.62	0.86	1.09	1.41	1.38
104	0.3	0.63	0.88	1.11	1.42	1.4
106	0.3	0.64	0.89	1.12	1.43	1.41
108	0.3	0.66	0.9	1.13	1.44	1.42
110	0.31	0.66	0.91	1.14	1.45	1.42
112	0.31	0.66	0.92	1.14	1.45	1.44
114	0.31	0.66	0.93	1.15	1.46	1.44
116	0.31	0.67	0.93	1.15	1.46	1.43
118	0.31	0.67	0.94	1.15	1.47	1.43
120	0.31		0.94	1.15	1.47

[truncated: 243 more sheets: Figure 2h, Figure 2i, Figure 2j, Figure 2k, Figure 2l, Figure 2m, Figure 2n, Figure 2o, Figure 2p, Figure 2q, Figure 3a, Figure 3b, Figure 3c, Figure 3d, Figure 3e, Figure 3f, Figure 3g, Figure 3h, Figure 3i, Figure 3j …]
